# Supplementary material for: Preparation of Colloidal Gold Immunochromatographic Strip for Detection of Paragonimiasis skrjabini
Source: PLoS One. 2014 Mar 18;9(3):e92034. doi: 10.1371/journal.pone.0092034 (PMC3958401; doi:10.1371/journal.pone.0092034)
Supplement: Table S1 — The diameters of the gold particles. They were measured using the Measure Tool of Photoshop software based on the photos taken by TEM. (XLSX) [file pone.0092034.s001.xlsx]

## Sheet: Sheet4
	length of the scales measured in the photo	particle diameters measured in the photo	Calculated diameter of the partiles (nm)		diameter	frequency
1	22	7.2	16.3636		0	0
2	22	7.3	16.5909		1	0
3	22	7.8	17.7273		2	0
4	22	8.3	18.8636		3	0
5	22	7.9	17.9545		4	0
6	22	7	15.9091		5	0
7	22	8.8	20		6	0
8	22	6.3	14.3182		7	0
9	22	7.3	16.5909		8	0
10	22	7.1	16.1364		9	0
11	22	7.2	16.3636		10	0
12	22	7.3	16.5909		11	0
13	22	9.5	21.5909		12	0
14	22	7.8	17.7273		13	0
15	22	7.2	16.3636		14	1
16	22	7.2	16.3636		15	3
17	22	7.4	16.8182		16	16
18	22	7.8	17.7273		17	32
19	22	7.4	16.8182		18	33
20	22	7.6	17.2727		19	11
21	22	7.7	17.5		20	2
22	22	7.7	17.5		21	0
23	22	7.3	16.5909		22	2
24	22	7.6	17.2727		23	0
25	22	7.8	17.7273		24	0
26	22	7.1	16.1364		25	0
27	22	8	18.1818		26	0
28	22	7.3	16.5909		27	0
29	22	8	18.1818		28	0
30	22	7.1	16.1364		29	0
31	22	8	18.1818		30	0
32	22	7.6	17.2727		31	0
33	22	8.3	18.8636		32	0
34	22	7.8	17.7273		33	0
35	25.9	8.1	15.6371		34	0
36	25.9	9.9	19.112		35	0
37	25.9	9.8	18.9189
38	25.9	8.1	15.6371
39	25.9	9.9	19.112
40	22	6.6	15
41	22	7.6	17.2727
42	22	7.4	16.8182
43	22	7.3	16.5909
44	22	7.6	17.2727
45	22	7.1	16.1364
46	22	7.6	17.2727
47	22	7.6	17.2727
48	22	7.9	17.9545
49	22	7.3	16.5909
50	22	7.5	17.0455
51	22	8.3	18.8636
52	22	8	18.1818
53	22	8	18.1818
54	22	7.3	16.5909
55	22	8	18.1818
56	25.9	9	17.3745
57	25.9	9	17.3745
58	25.9	9.1	17.5676
59	25.9	9	17.3745
60	25.9	9.2	17.7606
61	34	11.8	17.3529
62	34	12.4	18.2353
63	34	12.6	18.5294
64	22	8	18.1818
65	22	6.9	15.6818
66	22	7.6	17.2727
67	22	8	18.1818
68	22	8.4	19.0909
69	22	7.3	16.5909
70	42.2	4.1	19.4313
71	42.2	4.1	19.4313
72	42.2	3.9	18.4834
73	42.2	3.4	16.1137
74	42.2	3.8	18.0095
75	42.2	3.8	18.0095
76	42.2	3.9	18.4834
77	42.2	3.8	18.0095
78	42.2	3.8	18.0095
79	42.2	3.6	17.0616
80	42.2	3.6	17.0616
81	42.2	3.6	17.0616
82	42.2	3.9	18.4834
83	42.2	4.6	21.8009
84	42.2	3.7	17.5355
85	42.2	3.4	16.1137
86	42.2	3.5	16.5877
87	42.2	4.1	19.4313
88	42.2	3.9	18.4834
89	42.2	3.7	17.5355
90	22	7.7	17.5
91	22	7.6	17.2727
92	22	6.9	15.6818
93	22	7.5	17.0455
94	22	9	20.4545
95	22	7.9	17.9545
96	22	6.7	15.2273
97	22	6.4	14.5455
98	22	8	18.1818
99	22	7	15.9091
100	34	11.3	16.6176
		Mean	17.457
		Range	14.32-21.80
		Std. Dev.	1.29286
